# Supplementary material for: Signatures of Co-evolution and Co-regulation in the CYP3A and CYP4F Genes in Humans
Source: Genome Biol Evol. 2024 Jan 11;16(1):evad236. doi: 10.1093/gbe/evad236 (PMC10805436; doi:10.1093/gbe/evad236)
Supplement: evad236_Supplementary_Data [file evad236_supplementary_data.zip]

Archive with 8 entries (8 files):
- Figure_S5.pdf
- Figure_S6.pdf
- RichardStHilaire_ms_Dec6_2023.NoTracking.Suppl_withrefs.pdf
- SupplementaryFile1.txt
- Figure_S1.pdf
- Figure_S2.pdf
- Figure_S3.pdf
- Figure_S4.pdf
