# Supplementary material for: Signatures of Co-evolution and Co-regulation in the CYP3A and CYP4F Genes in Humans
Source: Genome Biol Evol. 2024 Jan 11;16(1):evad236. doi: 10.1093/gbe/evad236 (PMC10805436; doi:10.1093/gbe/evad236)
Supplement: evad236_Supplementary_Data [file evad236_supplementary_data.zip › SupplementaryFile1.txt]

#chrom	chromStart	chromEnd	name
chr1	47264669	47285021	CYP4B1
chr1	47394845	47407156	CYP4A11
chr1	47427035	47516423	CYP4X1
chr1	47533159	47583992	CYP4Z1
chr1	47603106	47614526	CYP4A22
chr1	60358979	60392423	CYP2J2
chr2	38294745	38303323	CYP1B1
chr2	72356366	72374991	CYP26B1
chr2	204103163	204170563	CYP20A1
chr2	219646471	219680016	CYP27A1
chr2	127941411	127977654	CYP27C1
chr3	42913683	42917633	CYP8B1
chr4	108852716	108874613	CYP2U1
chr4	187112673	187134617	CYP4V2
chr6	32006092	32009447	CYP21A2
chr6	46517444	46620523	CYP39A1
chr7	1022834	1029276	CYP2W1
chr7	91741462	91808845	CYP51A1
chr7	99245812	99277649	CYP3A5
chr7	99302659	99332819	CYP3A7
chr7	99354582	99381811	CYP3A4
chr7	99425635	99464173	CYP3A43
chr7	139478046	139720125	TBXAS1
chr7	99282301	99332819	CYP3A7-CYP3AP1
chr8	59402736	59412720	CYP7A1
chr8	65508528	65711348	CYP7B1
chr8	143953772	143961236	CYP11B1
chr8	143991974	143999259	CYP11B2
chr10	94833231	94837641	CYP26A1
chr10	96443250	96495947	CYP2C18
chr10	96698414	96749148	CYP2C9
chr10	96796528	96829254	CYP2C8
chr10	104590287	104597290	CYP17A1
chr10	135340866	135374724	CYP2E1
chr10	94821020	94828454	CYP26C1
chr10	96447881	96541754	CYP2C19
chr11	14899555	14913751	CYP2R1
chr12	58156116	58160976	CYP27B1
chr14	100150754	100193638	CYP46A1
chr15	51500253	51630795	CYP19A1
chr15	74630102	74660081	CYP11A1
chr15	75011882	75017877	CYP1A1
chr15	75041183	75048941	CYP1A2
chr19	15619335	15663128	CYP4F22
chr19	15726028	15740447	CYP4F8
chr19	15751706	15771570	CYP4F3
chr19	15783827	15807984	CYP4F12
chr19	15988833	16008884	CYP4F2
chr19	16023179	16045676	CYP4F11
chr19	41349442	41356352	CYP2A6
chr19	41381343	41534168	CYP2A7
chr19	41497203	41524301	CYP2B6
chr19	41594355	41602100	CYP2A13
chr19	41620352	41634281	CYP2F1
chr19	41699114	41713444	CYP2S1
chr20	48120410	48184707	PTGIS
chr20	52769987	52790516	CYP24A1
chr22	42522500	42526883	CYP2D6
